# Supplementary material for: Rhizoma Dioscoreae Extract Protects against Alveolar Bone Loss in Ovariectomized Rats via microRNAs Regulation
Source: Nutrients. 2015 Feb 16;7(2):1333–51. doi: 10.3390/nu7021333 (PMC4344591; doi:10.3390/nu7021333)
Supplement: Supplementary File 1 [file nutrients-07-01333-s001.xls]

## Sheet: Sheet1
miRNAs	Target genes
rno-miR-20b-5p	APP
rno-miR-20b-5p	ARID4B
rno-miR-20b-5p	BAMBI
rno-miR-20b-5p	BCL2
rno-miR-20b-5p	BCL2L11
rno-miR-20b-5p	BMPR2
rno-miR-20b-5p	BNIP2
rno-miR-20b-5p	CCND1
rno-miR-20b-5p	CDKN1A
rno-miR-20b-5p	CREB1
rno-miR-20b-5p	CRIM1
rno-miR-20b-5p	E2F1
rno-miR-20b-5p	E2F2
rno-miR-20b-5p	E2F3
rno-miR-20b-5p	ESR1
rno-miR-20b-5p	HBP1
rno-miR-20b-5p	HIPK3
rno-miR-20b-5p	IL8
rno-miR-20b-5p	ITCH
rno-miR-20b-5p	JAK1
rno-miR-20b-5p	MAP3K12
rno-miR-20b-5p	MEF2D
rno-miR-20b-5p	MICA
rno-miR-20b-5p	MYLIP
rno-miR-20b-5p	NCOA3
rno-miR-20b-5p	PAK7
rno-miR-20b-5p	PKD2
rno-miR-20b-5p	PPARG
rno-miR-20b-5p	PTEN
rno-miR-20b-5p	RB1
rno-miR-20b-5p	RBL2
rno-miR-20b-5p	RUNX1
rno-miR-20b-5p	S1PR1
rno-miR-20b-5p	STAT3
rno-miR-20b-5p	TGFBR2
rno-miR-20b-5p	TP63
rno-miR-20b-5p	TUSC2
rno-miR-20b-5p	VEGFA
rno-miR-20b-5p	VIM
rno-miR-20b-5p	ZBTB7A
rno-miR-181d-5p	AICDA
rno-miR-181d-5p	BCL2
rno-miR-181d-5p	CD69
rno-miR-181d-5p	CDKN1B
rno-miR-181d-5p	CDX2
rno-miR-181d-5p	ESR1
rno-miR-181d-5p	GATA6
rno-miR-181d-5p	GRIA2
rno-miR-181d-5p	HOXA11
rno-miR-181d-5p	KRAS
rno-miR-181d-5p	NLK
rno-miR-181d-5p	NOTCH4
rno-miR-181d-5p	PLAG1
rno-miR-181d-5p	TCL1A
rno-miR-181d-5p	TIMP3
rno-miR-181d-5p	TRA
rno-miR-181d-5p	VSNL1
rno-miR-191a-5p	Ccl9
rno-miR-191a-5p	CRP
rno-miR-191a-5p	IL6
rno-miR-191a-5p	TLR3
rno-miR-200c-3p	BAP1
rno-miR-200c-3p	ELMO2
rno-miR-200c-3p	ERBB2IP
rno-miR-200c-3p	ERRFI1
rno-miR-200c-3p	FHOD1
rno-miR-200c-3p	GEMIN2
rno-miR-200c-3p	KLHL20
rno-miR-200c-3p	MARCKS
rno-miR-200c-3p	PLCG1
rno-miR-200c-3p	PPM1F
rno-miR-200c-3p	PTEN
rno-miR-200c-3p	PTPN12
rno-miR-200c-3p	PTPN13
rno-miR-200c-3p	PTPRD
rno-miR-200c-3p	RERE
rno-miR-200c-3p	WASF3
rno-miR-200c-3p	WDR37
rno-miR-200c-3p	ZEB1
rno-miR-200c-3p	ZEB2
rno-miR-200c-3p	ZFPM2
rno-miR-214-3p	ATF4
rno-miR-214-3p	FGF16
rno-miR-214-3p	GPD1
rno-miR-214-3p	ING4
rno-miR-214-3p	POU4F2
rno-miR-214-3p	PTEN
rno-miR-214-3p	Scn3a
rno-miR-23b-3p	ATAT1
rno-miR-23b-3p	C21orf33
rno-miR-23b-3p	CXCL12
rno-miR-23b-3p	FBXO32
rno-miR-23b-3p	HES1
rno-miR-23b-3p	IL6R
rno-miR-23b-3p	LMNB1
rno-miR-23b-3p	MDH2
rno-miR-23b-3p	MET
rno-miR-23b-3p	NOTCH1
rno-miR-23b-3p	PLAU
rno-miR-23b-3p	POU4F2
rno-miR-23b-3p	SEPT3
rno-miR-23b-3p	SMAD3
rno-miR-23b-3p	SMAD4
rno-miR-23b-3p	SMAD5
rno-miR-23b-3p	TRIM63
rno-miR-23b-3p	TRPS1
rno-miR-328a-3p	ABCG2
rno-miR-328a-3p	BACE1
rno-miR-328a-3p	CD44
rno-miR-370-3p	MAP3K8
rno-miR-451-5p	ABCB1
rno-miR-451-5p	AKTIP
rno-miR-451-5p	FBXO33
rno-miR-451-5p	MIF
